# Supplementary material for: Unique E2-binding specificity of artificial RING fingers in cancer cells
Source: Sci Rep. 2024 Jan 31;14:2545. doi: 10.1038/s41598-024-52793-y (PMC10828389; doi:10.1038/s41598-024-52793-y)
Supplement: Supplementary file 7 — Supplementary Information. [file 41598_2024_52793_MOESM7_ESM.zip]

Archive with 1 entries (1 files):
- supplementary_data1/supplementary_data1.pdb
