# Supplementary material for: Unique E2-binding specificity of artificial RING fingers in cancer cells
Source: Sci Rep. 2024 Jan 31;14:2545. doi: 10.1038/s41598-024-52793-y (PMC10828389; doi:10.1038/s41598-024-52793-y)
Supplement: Supplementary file 7 — Supplementary Information. [file 41598_2024_52793_MOESM7_ESM.zip › supplementary_data1/supplementary_data1.pdb]

ATOM      1  N   ALA A   1      46.470  55.806  57.056  1.00  3.41              
ATOM      2  CA  ALA A   1      47.162  55.090  55.991  1.00  3.41              
ATOM      3  HA  ALA A   1      48.121  54.761  56.388  1.00  3.41              
ATOM      4  CB  ALA A   1      46.338  53.847  55.632  1.00  3.41              
ATOM      5  HB1 ALA A   1      46.871  53.241  54.902  1.00  3.41              
ATOM      6  HB2 ALA A   1      46.166  53.245  56.523  1.00  3.41              
ATOM      7  HB3 ALA A   1      45.380  54.142  55.205  1.00  3.41              
ATOM      8  C   ALA A   1      47.442  55.973  54.761  1.00  3.41              
ATOM      9  O   ALA A   1      46.840  57.019  54.528  1.00  3.41              
ATOM     10  N   ARG A   2      48.349  55.464  53.929  1.00  1.42              
ATOM     11  H   ARG A   2      48.805  54.608  54.224  1.00  1.42              
ATOM     12  CA  ARG A   2      48.563  55.853  52.535  1.00  1.42              
ATOM     13  HA  ARG A   2      47.649  56.273  52.106  1.00  1.42              
ATOM     14  CB  ARG A   2      49.739  56.832  52.402  1.00  1.42              
ATOM     15  HB1 ARG A   2      49.934  56.974  51.339  1.00  1.42              
ATOM     16  HB2 ARG A   2      50.625  56.368  52.841  1.00  1.42              
ATOM     17  CG  ARG A   2      49.551  58.211  53.037  1.00  1.42              
ATOM     18  HG1 ARG A   2      49.383  58.115  54.110  1.00  1.42              
ATOM     19  HG2 ARG A   2      48.707  58.725  52.576  1.00  1.42              
ATOM     20  CD  ARG A   2      50.853  58.992  52.795  1.00  1.42              
ATOM     21  HD1 ARG A   2      51.056  59.030  51.723  1.00  1.42              
ATOM     22  HD2 ARG A   2      51.674  58.446  53.264  1.00  1.42              
ATOM     23  NE  ARG A   2      50.814  60.350  53.353  1.00  1.42              
ATOM     24  HE  ARG A   2      51.176  60.461  54.285  1.00  1.42              
ATOM     25  CZ  ARG A   2      50.422  61.446  52.723  1.00  1.42              
ATOM     26  NH1 ARG A   2      50.555  62.605  53.299  1.00  1.42              
ATOM     27 1HH1 ARG A   2      50.962  62.670  54.214  1.00  1.42              
ATOM     28 2HH1 ARG A   2      50.274  63.436  52.817  1.00  1.42              
ATOM     29  NH2 ARG A   2      49.908  61.428  51.530  1.00  1.42              
ATOM     30 1HH2 ARG A   2      49.727  60.534  51.077  1.00  1.42              
ATOM     31 2HH2 ARG A   2      49.633  62.282  51.089  1.00  1.42              
ATOM     32  C   ARG A   2      48.961  54.585  51.799  1.00  1.42              
ATOM     33  O   ARG A   2      49.813  53.832  52.277  1.00  1.42              
ATOM     34  N   CYS A   3      48.425  54.388  50.609  1.00  0.94              
ATOM     35  H   CYS A   3      47.729  55.047  50.291  1.00  0.94              
ATOM     36  CA  CYS A   3      48.970  53.412  49.677  1.00  0.94              
ATOM     37  HA  CYS A   3      48.936  52.418  50.122  1.00  0.94              
ATOM     38  CB  CYS A   3      48.032  53.455  48.461  1.00  0.94              
ATOM     39  HB1 CYS A   3      47.855  54.496  48.181  1.00  0.94              
ATOM     40  HB2 CYS A   3      47.074  53.018  48.756  1.00  0.94              
ATOM     41  SG  CYS A   3      48.659  52.573  47.010  1.00  0.94              
ATOM     42  HG  CYS A   3      47.514  52.656  46.312  1.00  0.94              
ATOM     43  C   CYS A   3      50.424  53.760  49.341  1.00  0.94              
ATOM     44  O   CYS A   3      50.719  54.879  48.924  1.00  0.94              
ATOM     45  N   LYS A   4      51.352  52.816  49.480  1.00  1.38              
ATOM     46  H   LYS A   4      51.052  51.903  49.810  1.00  1.38              
ATOM     47  CA  LYS A   4      52.773  53.042  49.162  1.00  1.38              
ATOM     48  HA  LYS A   4      53.068  53.996  49.601  1.00  1.38              
ATOM     49  CB  LYS A   4      53.626  51.930  49.833  1.00  1.38              
ATOM     50  HB1 LYS A   4      54.676  52.114  49.603  1.00  1.38              
ATOM     51  HB2 LYS A   4      53.349  50.962  49.410  1.00  1.38              
ATOM     52  CG  LYS A   4      53.472  51.870  51.377  1.00  1.38              
ATOM     53  HG1 LYS A   4      52.438  51.618  51.619  1.00  1.38              
ATOM     54  HG2 LYS A   4      53.682  52.859  51.789  1.00  1.38              
ATOM     55  CD  LYS A   4      54.394  50.841  52.071  1.00  1.38              
ATOM     56  HD1 LYS A   4      55.435  51.118  51.895  1.00  1.38              
ATOM     57  HD2 LYS A   4      54.228  49.867  51.620  1.00  1.38              
ATOM     58  CE  LYS A   4      54.134  50.774  53.597  1.00  1.38              
ATOM     59  HE1 LYS A   4      53.055  50.738  53.778  1.00  1.38              
ATOM     60  HE2 LYS A   4      54.491  51.710  54.038  1.00  1.38              
ATOM     61  NZ  LYS A   4      54.791  49.617  54.287  1.00  1.38              
ATOM     62  HZ1 LYS A   4      55.768  49.534  54.042  1.00  1.38              
ATOM     63  HZ2 LYS A   4      54.716  49.712  55.293  1.00  1.38              
ATOM     64  HZ3 LYS A   4      54.331  48.730  54.101  1.00  1.38              
ATOM     65  C   LYS A   4      53.044  53.195  47.653  1.00  1.38              
ATOM     66  O   LYS A   4      54.188  53.430  47.275  1.00  1.38              
ATOM     67  N   VAL A   5      52.006  53.113  46.809  1.00  1.38              
ATOM     68  H   VAL A   5      51.109  52.903  47.215  1.00  1.38              
ATOM     69  CA  VAL A   5      52.068  53.357  45.357  1.00  1.38              
ATOM     70  HA  VAL A   5      53.117  53.440  45.072  1.00  1.38              
ATOM     71  CB  VAL A   5      51.510  52.170  44.545  1.00  1.38              
ATOM     72  HB  VAL A   5      50.451  52.055  44.760  1.00  1.38              
ATOM     73  CG1 VAL A   5      51.695  52.400  43.039  1.00  1.38              
ATOM     74 1HG1 VAL A   5      51.298  51.550  42.483  1.00  1.38              
ATOM     75 2HG1 VAL A   5      51.154  53.289  42.718  1.00  1.38              
ATOM     76 3HG1 VAL A   5      52.752  52.514  42.798  1.00  1.38              
ATOM     77  CG2 VAL A   5      52.226  50.859  44.897  1.00  1.38              
ATOM     78 1HG2 VAL A   5      51.831  50.047  44.286  1.00  1.38              
ATOM     79 2HG2 VAL A   5      53.298  50.949  44.720  1.00  1.38              
ATOM     80 3HG2 VAL A   5      52.054  50.599  45.940  1.00  1.38              
ATOM     81  C   VAL A   5      51.439  54.713  45.000  1.00  1.38              
ATOM     82  O   VAL A   5      52.142  55.619  44.563  1.00  1.38              
ATOM     83  N   CYS A   6      50.147  54.898  45.291  1.00  1.26              
ATOM     84  H   CYS A   6      49.648  54.100  45.660  1.00  1.26              
ATOM     85  CA  CYS A   6      49.347  56.091  44.950  1.00  1.26              
ATOM     86  HA  CYS A   6      49.612  56.414  43.941  1.00  1.26              
ATOM     87  CB  CYS A   6      47.883  55.601  44.954  1.00  1.26              
ATOM     88  HB1 CYS A   6      47.551  55.413  45.976  1.00  1.26              
ATOM     89  HB2 CYS A   6      47.823  54.660  44.408  1.00  1.26              
ATOM     90  SG  CYS A   6      46.734  56.751  44.151  1.00  1.26              
ATOM     91  HG  CYS A   6      45.687  55.906  44.144  1.00  1.26              
ATOM     92  C   CYS A   6      49.544  57.291  45.893  1.00  1.26              
ATOM     93  O   CYS A   6      49.155  58.413  45.571  1.00  1.26              
ATOM     94  N   ARG A   7      50.107  57.045  47.083  1.00  1.22              
ATOM     95  H   ARG A   7      50.385  56.083  47.235  1.00  1.22              
ATOM     96  CA  ARG A   7      50.315  57.928  48.252  1.00  1.22              
ATOM     97  HA  ARG A   7      50.600  57.295  49.091  1.00  1.22              
ATOM     98  CB  ARG A   7      51.503  58.878  47.986  1.00  1.22              
ATOM     99  HB1 ARG A   7      51.476  59.685  48.720  1.00  1.22              
ATOM    100  HB2 ARG A   7      51.402  59.341  47.003  1.00  1.22              
ATOM    101  CG  ARG A   7      52.897  58.231  48.110  1.00  1.22              
ATOM    102  HG1 ARG A   7      52.967  57.728  49.074  1.00  1.22              
ATOM    103  HG2 ARG A   7      53.635  59.034  48.095  1.00  1.22              
ATOM    104  CD  ARG A   7      53.260  57.236  46.999  1.00  1.22              
ATOM    105  HD1 ARG A   7      53.138  57.723  46.031  1.00  1.22              
ATOM    106  HD2 ARG A   7      52.593  56.378  47.054  1.00  1.22              
ATOM    107  NE  ARG A   7      54.645  56.757  47.151  1.00  1.22              
ATOM    108  HE  ARG A   7      55.093  56.944  48.028  1.00  1.22              
ATOM    109  CZ  ARG A   7      55.370  56.103  46.257  1.00  1.22              
ATOM    110  NH1 ARG A   7      56.575  55.727  46.577  1.00  1.22              
ATOM    111 1HH1 ARG A   7      56.918  55.879  47.506  1.00  1.22              
ATOM    112 2HH1 ARG A   7      57.106  55.181  45.929  1.00  1.22              
ATOM    113  NH2 ARG A   7      54.953  55.821  45.056  1.00  1.22              
ATOM    114 1HH2 ARG A   7      53.991  56.035  44.812  1.00  1.22              
ATOM    115 2HH2 ARG A   7      55.516  55.288  44.426  1.00  1.22              
ATOM    116  C   ARG A   7      49.092  58.685  48.791  1.00  1.22              
ATOM    117  O   ARG A   7      49.185  59.266  49.874  1.00  1.22              
ATOM    118  N   LYS A   8      47.957  58.660  48.092  1.00  1.22              
ATOM    119  H   LYS A   8      48.008  58.266  47.164  1.00  1.22              
ATOM    120  CA  LYS A   8      46.661  59.138  48.582  1.00  1.22              
ATOM    121  HA  LYS A   8      46.738  60.203  48.808  1.00  1.22              
ATOM    122  CB  LYS A   8      45.580  58.941  47.501  1.00  1.22              
ATOM    123  HB1 LYS A   8      44.614  59.233  47.916  1.00  1.22              
ATOM    124  HB2 LYS A   8      45.523  57.882  47.243  1.00  1.22              
ATOM    125  CG  LYS A   8      45.816  59.758  46.219  1.00  1.22              
ATOM    126  HG1 LYS A   8      46.753  59.447  45.762  1.00  1.22              
ATOM    127  HG2 LYS A   8      45.883  60.817  46.471  1.00  1.22              
ATOM    128  CD  LYS A   8      44.664  59.546  45.221  1.00  1.22              
ATOM    129  HD1 LYS A   8      43.746  59.936  45.665  1.00  1.22              
ATOM    130  HD2 LYS A   8      44.515  58.478  45.057  1.00  1.22              
ATOM    131  CE  LYS A   8      44.874  60.239  43.865  1.00  1.22              
ATOM    132  HE1 LYS A   8      44.963  61.317  44.026  1.00  1.22              
ATOM    133  HE2 LYS A   8      43.978  60.067  43.259  1.00  1.22              
ATOM    134  NZ  LYS A   8      46.066  59.732  43.137  1.00  1.22              
ATOM    135  HZ1 LYS A   8      46.079  60.062  42.181  1.00  1.22              
ATOM    136  HZ2 LYS A   8      46.917  60.023  43.597  1.00  1.22              
ATOM    137  HZ3 LYS A   8      46.079  58.717  43.125  1.00  1.22              
ATOM    138  C   LYS A   8      46.238  58.407  49.864  1.00  1.22              
ATOM    139  O   LYS A   8      46.456  57.200  49.994  1.00  1.22              
ATOM    140  N   LYS A   9      45.539  59.150  50.725  1.00  1.54              
ATOM    141  H   LYS A   9      45.400  60.117  50.475  1.00  1.54              
ATOM    142  CA  LYS A   9      44.536  58.629  51.660  1.00  1.54              
ATOM    143  HA  LYS A   9      44.655  57.545  51.745  1.00  1.54              
ATOM    144  CB  LYS A   9      44.734  59.257  53.053  1.00  1.54              
ATOM    145  HB1 LYS A   9      44.462  60.313  53.037  1.00  1.54              
ATOM    146  HB2 LYS A   9      45.785  59.166  53.332  1.00  1.54              
ATOM    147  CG  LYS A   9      43.882  58.504  54.079  1.00  1.54              
ATOM    148  HG1 LYS A   9      44.022  57.438  53.911  1.00  1.54              
ATOM    149  HG2 LYS A   9      42.834  58.753  53.923  1.00  1.54              
ATOM    150  CD  LYS A   9      44.208  58.814  55.545  1.00  1.54              
ATOM    151  HD1 LYS A   9      43.971  59.857  55.749  1.00  1.54              
ATOM    152  HD2 LYS A   9      45.267  58.648  55.739  1.00  1.54              
ATOM    153  CE  LYS A   9      43.365  57.912  56.455  1.00  1.54              
ATOM    154  HE1 LYS A   9      42.311  58.044  56.194  1.00  1.54              
ATOM    155  HE2 LYS A   9      43.513  58.221  57.491  1.00  1.54              
ATOM    156  NZ  LYS A   9      43.727  56.484  56.302  1.00  1.54              
ATOM    157  HZ1 LYS A   9      43.207  55.884  56.919  1.00  1.54              
ATOM    158  HZ2 LYS A   9      43.495  56.148  55.362  1.00  1.54              
ATOM    159  HZ3 LYS A   9      44.719  56.329  56.444  1.00  1.54              
ATOM    160  C   LYS A   9      43.150  58.885  51.056  1.00  1.54              
ATOM    161  O   LYS A   9      43.036  59.740  50.174  1.00  1.54              
ATOM    162  N   GLY A  10      42.141  58.133  51.475  1.00  1.69              
ATOM    163  H   GLY A  10      42.277  57.499  52.259  1.00  1.69              
ATOM    164  CA  GLY A  10      40.913  57.946  50.712  1.00  1.69              
ATOM    165  HA1 GLY A  10      40.816  58.693  49.923  1.00  1.69              
ATOM    166  HA2 GLY A  10      40.064  58.053  51.388  1.00  1.69              
ATOM    167  C   GLY A  10      40.855  56.567  50.086  1.00  1.69              
ATOM    168  O   GLY A  10      41.890  55.899  49.991  1.00  1.69              
ATOM    169  N   GLU A  11      39.661  56.135  49.677  1.00  1.63              
ATOM    170  H   GLU A  11      38.878  56.770  49.711  1.00  1.63              
ATOM    171  CA  GLU A  11      39.373  54.728  49.344  1.00  1.63              
ATOM    172  HA  GLU A  11      38.289  54.589  49.295  1.00  1.63              
ATOM    173  CB  GLU A  11      39.962  54.395  47.950  1.00  1.63              
ATOM    174  HB1 GLU A  11      39.885  53.324  47.764  1.00  1.63              
ATOM    175  HB2 GLU A  11      41.021  54.642  47.942  1.00  1.63              
ATOM    176  CG  GLU A  11      39.299  55.128  46.778  1.00  1.63              
ATOM    177  HG1 GLU A  11      39.999  55.140  45.938  1.00  1.63              
ATOM    178  HG2 GLU A  11      39.081  56.165  47.041  1.00  1.63              
ATOM    179  CD  GLU A  11      38.025  54.398  46.349  1.00  1.63              
ATOM    180  OE1 GLU A  11      38.148  53.432  45.567  1.00  1.63              
ATOM    181  OE2 GLU A  11      36.937  54.731  46.870  1.00  1.63              
ATOM    182  C   GLU A  11      39.874  53.760  50.440  1.00  1.63              
ATOM    183  O   GLU A  11      40.287  52.637  50.156  1.00  1.63              
ATOM    184  N   ASP A  12      39.903  54.215  51.704  1.00  1.92              
ATOM    185  H   ASP A  12      39.579  55.150  51.886  1.00  1.92              
ATOM    186  CA  ASP A  12      40.426  53.436  52.833  1.00  1.92              
ATOM    187  HA  ASP A  12      41.449  53.141  52.598  1.00  1.92              
ATOM    188  CB  ASP A  12      40.479  54.309  54.095  1.00  1.92              
ATOM    189  HB1 ASP A  12      40.605  53.657  54.961  1.00  1.92              
ATOM    190  HB2 ASP A  12      39.534  54.842  54.213  1.00  1.92              
ATOM    191  CG  ASP A  12      41.651  55.301  54.071  1.00  1.92              
ATOM    192  OD1 ASP A  12      42.804  54.890  54.337  1.00  1.92              
ATOM    193  OD2 ASP A  12      41.434  56.523  53.900  1.00  1.92              
ATOM    194  C   ASP A  12      39.639  52.125  53.032  1.00  1.92              
ATOM    195  O   ASP A  12      40.217  51.078  53.310  1.00  1.92              
ATOM    196  N   ASP A  13      38.334  52.158  52.748  1.00  2.14              
ATOM    197  H   ASP A  13      37.976  53.017  52.348  1.00  2.14              
ATOM    198  CA  ASP A  13      37.423  51.008  52.719  1.00  2.14              
ATOM    199  HA  ASP A  13      37.485  50.512  53.688  1.00  2.14              
ATOM    200  CB  ASP A  13      35.982  51.536  52.550  1.00  2.14              
ATOM    201  HB1 ASP A  13      35.791  52.302  53.303  1.00  2.14              
ATOM    202  HB2 ASP A  13      35.288  50.716  52.738  1.00  2.14              
ATOM    203  CG  ASP A  13      35.702  52.125  51.160  1.00  2.14              
ATOM    204  OD1 ASP A  13      36.502  52.953  50.666  1.00  2.14              
ATOM    205  OD2 ASP A  13      34.687  51.760  50.526  1.00  2.14              
ATOM    206  C   ASP A  13      37.729  49.940  51.661  1.00  2.14              
ATOM    207  O   ASP A  13      37.105  48.874  51.640  1.00  2.14              
ATOM    208  N   LYS A  14      38.693  50.217  50.789  1.00  1.57              
ATOM    209  H   LYS A  14      39.125  51.133  50.873  1.00  1.57              
ATOM    210  CA  LYS A  14      39.162  49.357  49.701  1.00  1.57              
ATOM    211  HA  LYS A  14      38.756  48.358  49.851  1.00  1.57              
ATOM    212  CB  LYS A  14      38.643  49.914  48.358  1.00  1.57              
ATOM    213  HB1 LYS A  14      38.903  49.222  47.556  1.00  1.57              
ATOM    214  HB2 LYS A  14      39.134  50.870  48.166  1.00  1.57              
ATOM    215  CG  LYS A  14      37.117  50.129  48.359  1.00  1.57              
ATOM    216  HG1 LYS A  14      36.863  50.784  49.180  1.00  1.57              
ATOM    217  HG2 LYS A  14      36.608  49.180  48.514  1.00  1.57              
ATOM    218  CD  LYS A  14      36.604  50.784  47.075  1.00  1.57              
ATOM    219  HD1 LYS A  14      36.452  50.010  46.324  1.00  1.57              
ATOM    220  HD2 LYS A  14      37.348  51.479  46.704  1.00  1.57              
ATOM    221  CE  LYS A  14      35.285  51.539  47.309  1.00  1.57              
ATOM    222  HE1 LYS A  14      34.597  50.889  47.858  1.00  1.57              
ATOM    223  HE2 LYS A  14      34.846  51.787  46.341  1.00  1.57              
ATOM    224  NZ  LYS A  14      35.484  52.789  48.080  1.00  1.57              
ATOM    225  HZ1 LYS A  14      36.094  53.454  47.601  1.00  1.57              
ATOM    226  HZ2 LYS A  14      34.614  53.245  48.288  1.00  1.57              
ATOM    227  HZ3 LYS A  14      35.874  52.597  49.007  1.00  1.57              
ATOM    228  C   LYS A  14      40.685  49.218  49.742  1.00  1.57              
ATOM    229  O   LYS A  14      41.288  48.755  48.771  1.00  1.57              
ATOM    230  N   LEU A  15      41.301  49.610  50.864  1.00  0.76              
ATOM    231  H   LEU A  15      40.731  49.971  51.622  1.00  0.76              
ATOM    232  CA  LEU A  15      42.701  49.348  51.162  1.00  0.76              
ATOM    233  HA  LEU A  15      43.284  49.539  50.264  1.00  0.76              
ATOM    234  CB  LEU A  15      43.139  50.314  52.274  1.00  0.76              
ATOM    235  HB1 LEU A  15      42.768  49.934  53.227  1.00  0.76              
ATOM    236  HB2 LEU A  15      42.676  51.288  52.113  1.00  0.76              
ATOM    237  CG  LEU A  15      44.661  50.525  52.360  1.00  0.76              
ATOM    238  HG  LEU A  15      45.181  49.581  52.199  1.00  0.76              
ATOM    239  CD1 LEU A  15      45.124  51.550  51.313  1.00  0.76              
ATOM    240 1HD1 LEU A  15      46.205  51.651  51.347  1.00  0.76              
ATOM    241 2HD1 LEU A  15      44.825  51.226  50.319  1.00  0.76              
ATOM    242 3HD1 LEU A  15      44.658  52.515  51.517  1.00  0.76              
ATOM    243  CD2 LEU A  15      45.017  51.054  53.746  1.00  0.76              
ATOM    244 1HD2 LEU A  15      46.083  51.227  53.830  1.00  0.76              
ATOM    245 2HD2 LEU A  15      44.481  51.983  53.942  1.00  0.76              
ATOM    246 3HD2 LEU A  15      44.731  50.321  54.499  1.00  0.76              
ATOM    247  C   LEU A  15      42.893  47.896  51.592  1.00  0.76              
ATOM    248  O   LEU A  15      42.150  47.372  52.419  1.00  0.76              
ATOM    249  N   ILE A  16      43.946  47.272  51.081  1.00  0.62              
ATOM    250  H   ILE A  16      44.540  47.772  50.425  1.00  0.62              
ATOM    251  CA  ILE A  16      44.416  45.988  51.574  1.00  0.62              
ATOM    252  HA  ILE A  16      43.913  45.792  52.520  1.00  0.62              
ATOM    253  CB  ILE A  16      43.985  44.830  50.636  1.00  0.62              
ATOM    254  HB  ILE A  16      44.402  45.016  49.655  1.00  0.62              
ATOM    255  CG2 ILE A  16      44.493  43.478  51.172  1.00  0.62              
ATOM    256 1HG2 ILE A  16      44.233  42.675  50.490  1.00  0.62              
ATOM    257 2HG2 ILE A  16      45.578  43.474  51.254  1.00  0.62              
ATOM    258 3HG2 ILE A  16      44.059  43.262  52.148  1.00  0.62              
ATOM    259  CG1 ILE A  16      42.445  44.793  50.464  1.00  0.62              
ATOM    260 1HG1 ILE A  16      42.103  45.741  50.049  1.00  0.62              
ATOM    261 2HG1 ILE A  16      41.969  44.657  51.437  1.00  0.62              
ATOM    262  CD1 ILE A  16      41.924  43.706  49.511  1.00  0.62              
ATOM    263  HD1 ILE A  16      42.465  43.750  48.566  1.00  0.62              
ATOM    264  HD2 ILE A  16      42.037  42.723  49.963  1.00  0.62              
ATOM    265  HD3 ILE A  16      40.864  43.872  49.325  1.00  0.62              
ATOM    266  C   ILE A  16      45.890  46.119  51.932  1.00  0.62              
ATOM    267  O   ILE A  16      46.648  46.913  51.367  1.00  0.62              
ATOM    268  N   LEU A  17      46.278  45.384  52.968  1.00  0.66              
ATOM    269  H   LEU A  17      45.630  44.713  53.350  1.00  0.66              
ATOM    270  CA  LEU A  17      47.661  45.292  53.391  1.00  0.66              
ATOM    271  HA  LEU A  17      48.246  46.093  52.945  1.00  0.66              
ATOM    272  CB  LEU A  17      47.768  45.413  54.922  1.00  0.66              
ATOM    273  HB1 LEU A  17      48.828  45.476  55.156  1.00  0.66              
ATOM    274  HB2 LEU A  17      47.377  44.497  55.368  1.00  0.66              
ATOM    275  CG  LEU A  17      47.051  46.610  55.579  1.00  0.66              
ATOM    276  HG  LEU A  17      45.973  46.490  55.466  1.00  0.66              
ATOM    277  CD1 LEU A  17      47.377  46.638  57.072  1.00  0.66              
ATOM    278 1HD1 LEU A  17      46.808  47.431  57.557  1.00  0.66              
ATOM    279 2HD1 LEU A  17      47.100  45.688  57.527  1.00  0.66              
ATOM    280 3HD1 LEU A  17      48.440  46.824  57.228  1.00  0.66              
ATOM    281  CD2 LEU A  17      47.456  47.955  54.976  1.00  0.66              
ATOM    282 1HD2 LEU A  17      46.996  48.765  55.543  1.00  0.66              
ATOM    283 2HD2 LEU A  17      48.540  48.059  55.004  1.00  0.66              
ATOM    284 3HD2 LEU A  17      47.089  48.014  53.954  1.00  0.66              
ATOM    285  C   LEU A  17      48.200  43.960  52.901  1.00  0.66              
ATOM    286  O   LEU A  17      47.520  42.936  52.970  1.00  0.66              
ATOM    287  N   CYS A  18      49.426  43.984  52.402  1.00  0.90              
ATOM    288  H   CYS A  18      49.904  44.871  52.362  1.00  0.90              
ATOM    289  CA  CYS A  18      50.163  42.770  52.100  1.00  0.90              
ATOM    290  HA  CYS A  18      49.595  42.149  51.405  1.00  0.90              
ATOM    291  CB  CYS A  18      51.518  43.119  51.505  1.00  0.90              
ATOM    292  HB1 CYS A  18      52.023  42.209  51.171  1.00  0.90              
ATOM    293  HB2 CYS A  18      52.132  43.598  52.264  1.00  0.90              
ATOM    294  SG  CYS A  18      51.255  44.237  50.128  1.00  0.90              
ATOM    295  HG  CYS A  18      50.564  45.177  50.789  1.00  0.90              
ATOM    296  C   CYS A  18      50.377  42.000  53.403  1.00  0.90              
ATOM    297  O   CYS A  18      50.620  42.593  54.460  1.00  0.90              
ATOM    298  N   ASP A  19      50.344  40.685  53.293  1.00  1.61              
ATOM    299  H   ASP A  19      50.102  40.264  52.398  1.00  1.61              
ATOM    300  CA  ASP A  19      50.885  39.772  54.280  1.00  1.61              
ATOM    301  HA  ASP A  19      50.392  39.938  55.237  1.00  1.61              
ATOM    302  CB  ASP A  19      50.557  38.340  53.803  1.00  1.61              
ATOM    303  HB1 ASP A  19      49.489  38.166  53.939  1.00  1.61              
ATOM    304  HB2 ASP A  19      51.093  37.622  54.426  1.00  1.61              
ATOM    305  CG  ASP A  19      50.904  38.120  52.323  1.00  1.61              
ATOM    306  OD1 ASP A  19      50.147  38.620  51.452  1.00  1.61              
ATOM    307  OD2 ASP A  19      51.990  37.569  52.057  1.00  1.61              
ATOM    308  C   ASP A  19      52.401  40.017  54.509  1.00  1.61              
ATOM    309  O   ASP A  19      52.789  40.588  55.527  1.00  1.61              
ATOM    310  N   GLU A  20      53.259  39.668  53.544  1.00  1.51              
ATOM    311  H   GLU A  20      52.912  39.088  52.779  1.00  1.51              
ATOM    312  CA  GLU A  20      54.681  40.032  53.512  1.00  1.51              
ATOM    313  HA  GLU A  20      55.164  39.652  54.412  1.00  1.51              
ATOM    314  CB  GLU A  20      55.312  39.361  52.268  1.00  1.51              
ATOM    315  HB1 GLU A  20      54.942  39.867  51.377  1.00  1.51              
ATOM    316  HB2 GLU A  20      54.954  38.332  52.223  1.00  1.51              
ATOM    317  CG  GLU A  20      56.852  39.286  52.201  1.00  1.51              
ATOM    318  HG1 GLU A  20      57.127  38.752  51.289  1.00  1.51              
ATOM    319  HG2 GLU A  20      57.196  38.686  53.047  1.00  1.51              
ATOM    320  CD  GLU A  20      57.570  40.644  52.211  1.00  1.51              
ATOM    321  OE1 GLU A  20      58.307  40.894  53.190  1.00  1.51              
ATOM    322  OE2 GLU A  20      57.295  41.498  51.327  1.00  1.51              
ATOM    323  C   GLU A  20      54.865  41.564  53.423  1.00  1.51              
ATOM    324  O   GLU A  20      54.152  42.277  52.711  1.00  1.51              
ATOM    325  N   CYS A  21      55.873  42.087  54.121  1.00  1.35              
ATOM    326  H   CYS A  21      56.535  41.423  54.508  1.00  1.35              
ATOM    327  CA  CYS A  21      56.285  43.492  54.201  1.00  1.35              
ATOM    328  HA  CYS A  21      57.028  43.499  55.000  1.00  1.35              
ATOM    329  CB  CYS A  21      57.075  43.901  52.959  1.00  1.35              
ATOM    330  HB1 CYS A  21      56.443  43.675  52.119  1.00  1.35              
ATOM    331  HB2 CYS A  21      57.967  43.277  52.897  1.00  1.35              
ATOM    332  SG  CYS A  21      57.626  45.637  52.886  1.00  1.35              
ATOM    333  HG  CYS A  21      58.334  45.606  54.021  1.00  1.35              
ATOM    334  C   CYS A  21      55.251  44.511  54.708  1.00  1.35              
ATOM    335  O   CYS A  21      55.599  45.646  55.045  1.00  1.35              
ATOM    336  N   ASN A  22      53.984  44.115  54.817  1.00  1.27              
ATOM    337  H   ASN A  22      53.770  43.162  54.543  1.00  1.27              
ATOM    338  CA  ASN A  22      52.875  44.972  55.199  1.00  1.27              
ATOM    339  HA  ASN A  22      51.984  44.488  54.808  1.00  1.27              
ATOM    340  CB  ASN A  22      52.740  44.992  56.727  1.00  1.27              
ATOM    341  HB1 ASN A  22      53.456  45.691  57.160  1.00  1.27              
ATOM    342  HB2 ASN A  22      52.941  43.996  57.127  1.00  1.27              
ATOM    343  CG  ASN A  22      51.338  45.381  57.140  1.00  1.27              
ATOM    344  OD1 ASN A  22      51.073  46.497  57.546  1.00  1.27              
ATOM    345  ND2 ASN A  22      50.383  44.491  57.007  1.00  1.27              
ATOM    346 1HD2 ASN A  22      50.571  43.601  56.558  1.00  1.27              
ATOM    347 2HD2 ASN A  22      49.468  44.758  57.314  1.00  1.27              
ATOM    348  C   ASN A  22      52.906  46.351  54.498  1.00  1.27              
ATOM    349  O   ASN A  22      52.957  47.434  55.086  1.00  1.27              
ATOM    350  N   LYS A  23      52.949  46.333  53.163  1.00  1.08              
ATOM    351  H   LYS A  23      52.976  45.426  52.717  1.00  1.08              
ATOM    352  CA  LYS A  23      52.639  47.516  52.349  1.00  1.08              
ATOM    353  HA  LYS A  23      53.060  48.402  52.796  1.00  1.08              
ATOM    354  CB  LYS A  23      53.183  47.343  50.903  1.00  1.08              
ATOM    355  HB1 LYS A  23      53.070  48.307  50.403  1.00  1.08              
ATOM    356  HB2 LYS A  23      52.539  46.662  50.350  1.00  1.08              
ATOM    357  CG  LYS A  23      54.647  46.883  50.691  1.00  1.08              
ATOM    358  HG1 LYS A  23      55.276  47.258  51.499  1.00  1.08              
ATOM    359  HG2 LYS A  23      54.992  47.343  49.764  1.00  1.08              
ATOM    360  CD  LYS A  23      54.836  45.355  50.543  1.00  1.08              
ATOM    361  HD1 LYS A  23      54.033  44.951  49.934  1.00  1.08              
ATOM    362  HD2 LYS A  23      54.779  44.887  51.523  1.00  1.08              
ATOM    363  CE  LYS A  23      56.172  45.004  49.847  1.00  1.08              
ATOM    364  HE1 LYS A  23      57.002  45.447  50.402  1.00  1.08              
ATOM    365  HE2 LYS A  23      56.157  45.457  48.852  1.00  1.08              
ATOM    366  NZ  LYS A  23      56.400  43.541  49.696  1.00  1.08              
ATOM    367  HZ1 LYS A  23      55.555  43.045  49.438  1.00  1.08              
ATOM    368  HZ2 LYS A  23      57.088  43.332  48.976  1.00  1.08              
ATOM    369  HZ3 LYS A  23      56.739  43.055  50.536  1.00  1.08              
ATOM    370  C   LYS A  23      51.123  47.682  52.274  1.00  1.08              
ATOM    371  O   LYS A  23      50.435  46.735  51.924  1.00  1.08              
ATOM    372  N   ALA A  24      50.619  48.884  52.538  1.00  0.74              
ATOM    373  H   ALA A  24      51.224  49.613  52.861  1.00  0.74              
ATOM    374  CA  ALA A  24      49.265  49.279  52.160  1.00  0.74              
ATOM    375  HA  ALA A  24      48.561  48.482  52.401  1.00  0.74              
ATOM    376  CB  ALA A  24      48.915  50.540  52.951  1.00  0.74              
ATOM    377  HB1 ALA A  24      47.935  50.895  52.650  1.00  0.74              
ATOM    378  HB2 ALA A  24      48.901  50.328  54.020  1.00  0.74              
ATOM    379  HB3 ALA A  24      49.645  51.325  52.756  1.00  0.74              
ATOM    380  C   ALA A  24      49.205  49.545  50.654  1.00  0.74              
ATOM    381  O   ALA A  24      50.107  50.183  50.096  1.00  0.74              
ATOM    382  N   PHE A  25      48.122  49.119  50.022  1.00  0.67              
ATOM    383  H   PHE A  25      47.461  48.520  50.518  1.00  0.67              
ATOM    384  CA  PHE A  25      47.792  49.427  48.640  1.00  0.67              
ATOM    385  HA  PHE A  25      48.199  50.401  48.403  1.00  0.67              
ATOM    386  CB  PHE A  25      48.433  48.409  47.690  1.00  0.67              
ATOM    387  HB1 PHE A  25      49.516  48.422  47.818  1.00  0.67              
ATOM    388  HB2 PHE A  25      48.215  48.709  46.665  1.00  0.67              
ATOM    389  CG  PHE A  25      47.913  47.017  47.937  1.00  0.67              
ATOM    390  CD1 PHE A  25      46.725  46.596  47.314  1.00  0.67              
ATOM    391  HD1 PHE A  25      46.260  47.204  46.560  1.00  0.67              
ATOM    392  CE1 PHE A  25      46.120  45.394  47.699  1.00  0.67              
ATOM    393  HE1 PHE A  25      45.203  45.063  47.231  1.00  0.67              
ATOM    394  CZ  PHE A  25      46.710  44.621  48.709  1.00  0.67              
ATOM    395  HZ  PHE A  25      46.258  43.695  49.008  1.00  0.67              
ATOM    396  CE2 PHE A  25      47.933  44.995  49.279  1.00  0.67              
ATOM    397  HE2 PHE A  25      48.385  44.366  50.017  1.00  0.67              
ATOM    398  CD2 PHE A  25      48.539  46.200  48.895  1.00  0.67              
ATOM    399  HD2 PHE A  25      49.449  46.520  49.376  1.00  0.67              
ATOM    400  C   PHE A  25      46.280  49.512  48.470  1.00  0.67              
ATOM    401  O   PHE A  25      45.529  48.968  49.273  1.00  0.67              
ATOM    402  N   HIS A  26      45.810  50.199  47.436  1.00  0.80              
ATOM    403  H   HIS A  26      46.460  50.605  46.786  1.00  0.80              
ATOM    404  CA  HIS A  26      44.391  50.179  47.092  1.00  0.80              
ATOM    405  HA  HIS A  26      43.778  50.076  47.992  1.00  0.80              
ATOM    406  CB  HIS A  26      44.015  51.486  46.389  1.00  0.80              
ATOM    407  HB1 HIS A  26      42.974  51.429  46.067  1.00  0.80              
ATOM    408  HB2 HIS A  26      44.632  51.622  45.505  1.00  0.80              
ATOM    409  CG  HIS A  26      44.154  52.689  47.276  1.00  0.80              
ATOM    410  ND1 HIS A  26      45.114  53.704  47.148  1.00  0.80              
ATOM    411  CE1 HIS A  26      44.798  54.594  48.108  1.00  0.80              
ATOM    412  HE1 HIS A  26      45.307  55.533  48.279  1.00  0.80              
ATOM    413  NE2 HIS A  26      43.737  54.181  48.817  1.00  0.80              
ATOM    414  HE2 HIS A  26      43.229  54.730  49.515  1.00  0.80              
ATOM    415  CD2 HIS A  26      43.317  52.981  48.308  1.00  0.80              
ATOM    416  HD2 HIS A  26      42.456  52.411  48.632  1.00  0.80              
ATOM    417  C   HIS A  26      44.098  49.002  46.179  1.00  0.80              
ATOM    418  O   HIS A  26      44.864  48.729  45.260  1.00  0.80              
ATOM    419  N   LEU A  27      42.919  48.412  46.316  1.00  1.00              
ATOM    420  H   LEU A  27      42.358  48.632  47.137  1.00  1.00              
ATOM    421  CA  LEU A  27      42.347  47.468  45.357  1.00  1.00              
ATOM    422  HA  LEU A  27      43.094  46.701  45.147  1.00  1.00              
ATOM    423  CB  LEU A  27      41.144  46.830  46.085  1.00  1.00              
ATOM    424  HB1 LEU A  27      40.386  47.598  46.239  1.00  1.00              
ATOM    425  HB2 LEU A  27      41.483  46.512  47.074  1.00  1.00              
ATOM    426  CG  LEU A  27      40.473  45.614  45.426  1.00  1.00              
ATOM    427  HG  LEU A  27      40.007  45.902  44.487  1.00  1.00              
ATOM    428  CD1 LEU A  27      41.455  44.476  45.169  1.00  1.00              
ATOM    429 1HD1 LEU A  27      40.933  43.605  44.779  1.00  1.00              
ATOM    430 2HD1 LEU A  27      42.218  44.786  44.457  1.00  1.00              
ATOM    431 3HD1 LEU A  27      41.943  44.203  46.104  1.00  1.00              
ATOM    432  CD2 LEU A  27      39.365  45.093  46.337  1.00  1.00              
ATOM    433 1HD2 LEU A  27      38.855  44.256  45.861  1.00  1.00              
ATOM    434 2HD2 LEU A  27      39.788  44.753  47.284  1.00  1.00              
ATOM    435 3HD2 LEU A  27      38.643  45.884  46.538  1.00  1.00              
ATOM    436  C   LEU A  27      41.959  48.133  44.002  1.00  1.00              
ATOM    437  O   LEU A  27      41.285  47.537  43.170  1.00  1.00              
ATOM    438  N   PHE A  28      42.365  49.385  43.780  1.00  1.12              
ATOM    439  H   PHE A  28      42.835  49.839  44.543  1.00  1.12              
ATOM    440  CA  PHE A  28      42.295  50.133  42.515  1.00  1.12              
ATOM    441  HA  PHE A  28      42.014  49.455  41.710  1.00  1.12              
ATOM    442  CB  PHE A  28      41.218  51.229  42.630  1.00  1.12              
ATOM    443  HB1 PHE A  28      41.428  52.025  41.916  1.00  1.12              
ATOM    444  HB2 PHE A  28      41.261  51.688  43.620  1.00  1.12              
ATOM    445  CG  PHE A  28      39.801  50.765  42.342  1.00  1.12              
ATOM    446  CD1 PHE A  28      39.396  50.569  41.006  1.00  1.12              
ATOM    447  HD1 PHE A  28      40.103  50.735  40.199  1.00  1.12              
ATOM    448  CE1 PHE A  28      38.059  50.248  40.708  1.00  1.12              
ATOM    449  HE1 PHE A  28      37.738  50.171  39.676  1.00  1.12              
ATOM    450  CZ  PHE A  28      37.122  50.112  41.749  1.00  1.12              
ATOM    451  HZ  PHE A  28      36.080  49.928  41.523  1.00  1.12              
ATOM    452  CE2 PHE A  28      37.529  50.291  43.084  1.00  1.12              
ATOM    453  HE2 PHE A  28      36.801  50.258  43.881  1.00  1.12              
ATOM    454  CD2 PHE A  28      38.862  50.626  43.380  1.00  1.12              
ATOM    455  HD2 PHE A  28      39.145  50.853  44.402  1.00  1.12              
ATOM    456  C   PHE A  28      43.665  50.709  42.093  1.00  1.12              
ATOM    457  O   PHE A  28      43.763  51.537  41.195  1.00  1.12              
ATOM    458  N   CYS A  29      44.733  50.256  42.748  1.00  1.00              
ATOM    459  H   CYS A  29      44.567  49.563  43.463  1.00  1.00              
ATOM    460  CA  CYS A  29      46.126  50.591  42.462  1.00  1.00              
ATOM    461  HA  CYS A  29      46.177  51.103  41.497  1.00  1.00              
ATOM    462  CB  CYS A  29      46.626  51.548  43.549  1.00  1.00              
ATOM    463  HB1 CYS A  29      46.779  50.985  44.471  1.00  1.00              
ATOM    464  HB2 CYS A  29      45.890  52.337  43.710  1.00  1.00              
ATOM    465  SG  CYS A  29      48.183  52.305  43.023  1.00  1.00              
ATOM    466  HG  CYS A  29      48.666  51.218  42.391  1.00  1.00              
ATOM    467  C   CYS A  29      47.011  49.335  42.350  1.00  1.00              
ATOM    468  O   CYS A  29      48.093  49.383  41.768  1.00  1.00              
ATOM    469  N   LEU A  30      46.524  48.196  42.841  1.00  1.46              
ATOM    470  H   LEU A  30      45.703  48.246  43.427  1.00  1.46              
ATOM    471  CA  LEU A  30      46.785  46.894  42.238  1.00  1.46              
ATOM    472  HA  LEU A  30      47.718  46.930  41.674  1.00  1.46              
ATOM    473  CB  LEU A  30      46.900  45.839  43.356  1.00  1.46              
ATOM    474  HB1 LEU A  30      46.454  44.910  43.013  1.00  1.46              
ATOM    475  HB2 LEU A  30      46.334  46.150  44.235  1.00  1.46              
ATOM    476  CG  LEU A  30      48.338  45.488  43.749  1.00  1.46              
ATOM    477  HG  LEU A  30      48.870  45.127  42.869  1.00  1.46              
ATOM    478  CD1 LEU A  30      49.085  46.688  44.328  1.00  1.46              
ATOM    479 1HD1 LEU A  30      49.266  47.427  43.549  1.00  1.46              
ATOM    480 2HD1 LEU A  30      48.481  47.140  45.107  1.00  1.46              
ATOM    481 3HD1 LEU A  30      50.038  46.380  44.749  1.00  1.46              
ATOM    482  CD2 LEU A  30      48.278  44.362  44.775  1.00  1.46              
ATOM    483 1HD2 LEU A  30      47.871  44.731  45.713  1.00  1.46              
ATOM    484 2HD2 LEU A  30      47.642  43.552  44.419  1.00  1.46              
ATOM    485 3HD2 LEU A  30      49.256  43.945  44.961  1.00  1.46              
ATOM    486  C   LEU A  30      45.647  46.506  41.279  1.00  1.46              
ATOM    487  O   LEU A  30      44.547  47.070  41.354  1.00  1.46              
ATOM    488  N   PRO A  31      45.868  45.477  40.441  1.00  1.83              
ATOM    489  CD  PRO A  31      47.163  44.947  40.039  1.00  1.83              
ATOM    490  HD1 PRO A  31      47.601  44.380  40.862  1.00  1.83              
ATOM    491  HD2 PRO A  31      47.841  45.740  39.721  1.00  1.83              
ATOM    492  CG  PRO A  31      46.865  44.009  38.873  1.00  1.83              
ATOM    493  HG1 PRO A  31      47.619  43.228  38.777  1.00  1.83              
ATOM    494  HG2 PRO A  31      46.785  44.587  37.951  1.00  1.83              
ATOM    495  CB  PRO A  31      45.499  43.443  39.250  1.00  1.83              
ATOM    496  HB1 PRO A  31      45.642  42.604  39.934  1.00  1.83              
ATOM    497  HB2 PRO A  31      44.938  43.125  38.371  1.00  1.83              
ATOM    498  CA  PRO A  31      44.800  44.600  39.976  1.00  1.83              
ATOM    499  HA  PRO A  31      44.185  45.155  39.267  1.00  1.83              
ATOM    500  C   PRO A  31      43.909  44.078  41.126  1.00  1.83              
ATOM    501  O   PRO A  31      44.211  44.208  42.308  1.00  1.83              
ATOM    502  N   LYS A  32      42.795  43.432  40.774  1.00  1.90              
ATOM    503  H   LYS A  32      42.631  43.265  39.793  1.00  1.90              
ATOM    504  CA  LYS A  32      41.773  42.981  41.734  1.00  1.90              
ATOM    505  HA  LYS A  32      41.677  43.746  42.499  1.00  1.90              
ATOM    506  CB  LYS A  32      40.407  42.848  41.011  1.00  1.90              
ATOM    507  HB1 LYS A  32      39.681  42.442  41.718  1.00  1.90              
ATOM    508  HB2 LYS A  32      40.514  42.127  40.199  1.00  1.90              
ATOM    509  CG  LYS A  32      39.832  44.156  40.442  1.00  1.90              
ATOM    510  HG1 LYS A  32      38.906  43.924  39.917  1.00  1.90              
ATOM    511  HG2 LYS A  32      40.528  44.583  39.719  1.00  1.90              
ATOM    512  CD  LYS A  32      39.534  45.190  41.534  1.00  1.90              
ATOM    513  HD1 LYS A  32      40.469  45.456  42.023  1.00  1.90              
ATOM    514  HD2 LYS A  32      38.857  44.757  42.272  1.00  1.90              
ATOM    515  CE  LYS A  32      38.909  46.464  40.950  1.00  1.90              
ATOM    516  HE1 LYS A  32      37.919  46.225  40.552  1.00  1.90              
ATOM    517  HE2 LYS A  32      39.539  46.801  40.121  1.00  1.90              
ATOM    518  NZ  LYS A  32      38.829  47.524  41.977  1.00  1.90              
ATOM    519  HZ1 LYS A  32      38.526  48.414  41.596  1.00  1.90              
ATOM    520  HZ2 LYS A  32      38.221  47.277  42.744  1.00  1.90              
ATOM    521  HZ3 LYS A  32      39.755  47.686  42.371  1.00  1.90              
ATOM    522  C   LYS A  32      42.125  41.703  42.514  1.00  1.90              
ATOM    523  O   LYS A  32      41.455  40.684  42.382  1.00  1.90              
ATOM    524  N   LEU A  33      43.173  41.775  43.331  1.00  1.62              
ATOM    525  H   LEU A  33      43.665  42.660  43.366  1.00  1.62              
ATOM    526  CA  LEU A  33      43.611  40.717  44.251  1.00  1.62              
ATOM    527  HA  LEU A  33      42.729  40.163  44.579  1.00  1.62              
ATOM    528  CB  LEU A  33      44.540  39.754  43.464  1.00  1.62              
ATOM    529  HB1 LEU A  33      45.587  40.006  43.627  1.00  1.62              
ATOM    530  HB2 LEU A  33      44.360  39.887  42.397  1.00  1.62              
ATOM    531  CG  LEU A  33      44.298  38.259  43.753  1.00  1.62              
ATOM    532  HG  LEU A  33      43.265  38.019  43.508  1.00  1.62              
ATOM    533  CD1 LEU A  33      45.213  37.424  42.857  1.00  1.62              
ATOM    534 1HD1 LEU A  33      45.020  36.364  43.016  1.00  1.62              
ATOM    535 2HD1 LEU A  33      45.014  37.656  41.811  1.00  1.62              
ATOM    536 3HD1 LEU A  33      46.259  37.633  43.081  1.00  1.62              
ATOM    537  CD2 LEU A  33      44.562  37.839  45.200  1.00  1.62              
ATOM    538 1HD2 LEU A  33      44.376  36.770  45.304  1.00  1.62              
ATOM    539 2HD2 LEU A  33      45.596  38.039  45.480  1.00  1.62              
ATOM    540 3HD2 LEU A  33      43.880  38.361  45.870  1.00  1.62              
ATOM    541  C   LEU A  33      44.240  41.354  45.507  1.00  1.62              
ATOM    542  O   LEU A  33      43.737  42.378  45.963  1.00  1.62              
ATOM    543  N   THR A  34      45.299  40.772  46.081  1.00  1.60              
ATOM    544  H   THR A  34      45.659  39.916  45.689  1.00  1.60              
ATOM    545  CA  THR A  34      45.876  41.238  47.349  1.00  1.60              
ATOM    546  HA  THR A  34      45.455  42.215  47.578  1.00  1.60              
ATOM    547  CB  THR A  34      45.487  40.328  48.529  1.00  1.60              
ATOM    548  HB  THR A  34      45.937  40.728  49.438  1.00  1.60              
ATOM    549  CG2 THR A  34      43.974  40.247  48.728  1.00  1.60              
ATOM    550 1HG2 THR A  34      43.755  39.748  49.670  1.00  1.60              
ATOM    551 2HG2 THR A  34      43.555  41.250  48.751  1.00  1.60              
ATOM    552 3HG2 THR A  34      43.514  39.693  47.913  1.00  1.60              
ATOM    553  OG1 THR A  34      45.943  39.006  48.330  1.00  1.60              
ATOM    554  HG1 THR A  34      46.022  38.598  49.198  1.00  1.60              
ATOM    555  C   THR A  34      47.388  41.478  47.318  1.00  1.60              
ATOM    556  O   THR A  34      47.818  42.615  47.232  1.00  1.60              
ATOM    557  N   CYS A  35      48.230  40.461  47.436  1.00  1.23              
ATOM    558  H   CYS A  35      47.835  39.537  47.519  1.00  1.23              
ATOM    559  CA  CYS A  35      49.651  40.651  47.745  1.00  1.23              
ATOM    560  HA  CYS A  35      49.722  41.067  48.750  1.00  1.23              
ATOM    561  CB  CYS A  35      50.278  39.246  47.766  1.00  1.23              
ATOM    562  HB1 CYS A  35      50.472  38.924  46.741  1.00  1.23              
ATOM    563  HB2 CYS A  35      49.597  38.540  48.243  1.00  1.23              
ATOM    564  SG  CYS A  35      51.821  39.230  48.710  1.00  1.23              
ATOM    565  HG  CYS A  35      51.303  38.798  49.883  1.00  1.23              
ATOM    566  C   CYS A  35      50.394  41.600  46.779  1.00  1.23              
ATOM    567  O   CYS A  35      50.285  41.455  45.561  1.00  1.23              
ATOM    568  N   CYS A  36      51.152  42.571  47.316  1.00  1.22              
ATOM    569  H   CYS A  36      51.221  42.624  48.320  1.00  1.22              
ATOM    570  CA  CYS A  36      51.867  43.572  46.514  1.00  1.22              
ATOM    571  HA  CYS A  36      51.102  44.154  46.011  1.00  1.22              
ATOM    572  CB  CYS A  36      52.664  44.556  47.389  1.00  1.22              
ATOM    573  HB1 CYS A  36      53.219  43.981  48.123  1.00  1.22              
ATOM    574  HB2 CYS A  36      51.948  45.202  47.890  1.00  1.22              
ATOM    575  SG  CYS A  36      53.830  45.646  46.515  1.00  1.22              
ATOM    576  HG  CYS A  36      52.919  46.285  45.772  1.00  1.22              
ATOM    577  C   CYS A  36      52.738  42.939  45.438  1.00  1.22              
ATOM    578  O   CYS A  36      53.393  41.947  45.730  1.00  1.22              
ATOM    579  N   PRO A  37      52.836  43.535  44.236  1.00  1.38              
ATOM    580  CD  PRO A  37      52.023  44.613  43.688  1.00  1.38              
ATOM    581  HD1 PRO A  37      52.288  45.561  44.154  1.00  1.38              
ATOM    582  HD2 PRO A  37      50.970  44.403  43.821  1.00  1.38              
ATOM    583  CG  PRO A  37      52.332  44.671  42.194  1.00  1.38              
ATOM    584  HG1 PRO A  37      52.285  45.690  41.810  1.00  1.38              
ATOM    585  HG2 PRO A  37      51.640  44.023  41.654  1.00  1.38              
ATOM    586  CB  PRO A  37      53.741  44.098  42.112  1.00  1.38              
ATOM    587  HB1 PRO A  37      54.466  44.882  42.335  1.00  1.38              
ATOM    588  HB2 PRO A  37      53.941  43.655  41.136  1.00  1.38              
ATOM    589  CA  PRO A  37      53.733  43.040  43.219  1.00  1.38              
ATOM    590  HA  PRO A  37      53.292  42.127  42.814  1.00  1.38              
ATOM    591  C   PRO A  37      55.147  42.691  43.711  1.00  1.38              
ATOM    592  O   PRO A  37      55.576  41.554  43.589  1.00  1.38              
ATOM    593  N   ALA A  38      55.829  43.604  44.408  1.00  1.46              
ATOM    594  H   ALA A  38      55.388  44.494  44.574  1.00  1.46              
ATOM    595  CA  ALA A  38      57.155  43.383  45.009  1.00  1.46              
ATOM    596  HA  ALA A  38      57.750  42.785  44.316  1.00  1.46              
ATOM    597  CB  ALA A  38      57.822  44.759  45.150  1.00  1.46              
ATOM    598  HB1 ALA A  38      58.843  44.637  45.515  1.00  1.46              
ATOM    599  HB2 ALA A  38      57.860  45.255  44.178  1.00  1.46              
ATOM    600  HB3 ALA A  38      57.264  45.377  45.854  1.00  1.46              
ATOM    601  C   ALA A  38      57.116  42.602  46.353  1.00  1.46              
ATOM    602  O   ALA A  38      57.805  42.935  47.322  1.00  1.46              
ATOM    603  N   CYS A  39      56.238  41.608  46.434  1.00  1.17              
ATOM    604  H   CYS A  39      55.616  41.528  45.640  1.00  1.17              
ATOM    605  CA  CYS A  39      56.314  40.411  47.281  1.00  1.17              
ATOM    606  HA  CYS A  39      57.367  40.148  47.403  1.00  1.17              
ATOM    607  CB  CYS A  39      55.740  40.597  48.683  1.00  1.17              
ATOM    608  HB1 CYS A  39      56.515  41.064  49.266  1.00  1.17              
ATOM    609  HB2 CYS A  39      55.555  39.616  49.128  1.00  1.17              
ATOM    610  SG  CYS A  39      54.219  41.581  48.749  1.00  1.17              
ATOM    611  HG  CYS A  39      53.420  40.681  48.154  1.00  1.17              
ATOM    612  C   CYS A  39      55.676  39.189  46.605  1.00  1.17              
ATOM    613  O   CYS A  39      56.034  38.057  46.920  1.00  1.17              
ATOM    614  N   GLN A  40      54.801  39.403  45.622  1.00  1.29              
ATOM    615  H   GLN A  40      54.513  40.349  45.415  1.00  1.29              
ATOM    616  CA  GLN A  40      54.376  38.380  44.689  1.00  1.29              
ATOM    617  HA  GLN A  40      53.921  37.570  45.256  1.00  1.29              
ATOM    618  CB  GLN A  40      53.324  38.972  43.734  1.00  1.29              
ATOM    619  HB1 GLN A  40      53.815  39.658  43.042  1.00  1.29              
ATOM    620  HB2 GLN A  40      52.581  39.539  44.297  1.00  1.29              
ATOM    621  CG  GLN A  40      52.588  37.891  42.924  1.00  1.29              
ATOM    622  HG1 GLN A  40      51.739  37.528  43.501  1.00  1.29              
ATOM    623  HG2 GLN A  40      53.247  37.045  42.738  1.00  1.29              
ATOM    624  CD  GLN A  40      52.088  38.419  41.583  1.00  1.29              
ATOM    625  OE1 GLN A  40      51.101  39.126  41.485  1.00  1.29              
ATOM    626  NE2 GLN A  40      52.750  38.084  40.496  1.00  1.29              
ATOM    627 1HE2 GLN A  40      53.607  37.543  40.570  1.00  1.29              
ATOM    628 2HE2 GLN A  40      52.381  38.413  39.626  1.00  1.29              
ATOM    629  C   GLN A  40      55.598  37.878  43.900  1.00  1.29              
ATOM    630  O   GLN A  40      56.350  38.682  43.343  1.00  1.29              
ATOM    631  N   PRO A  41      55.820  36.562  43.792  1.00  2.46              
ATOM    632  CD  PRO A  41      55.223  35.492  44.574  1.00  2.46              
ATOM    633  HD1 PRO A  41      54.226  35.270  44.190  1.00  2.46              
ATOM    634  HD2 PRO A  41      55.177  35.749  45.633  1.00  2.46              
ATOM    635  CG  PRO A  41      56.142  34.293  44.363  1.00  2.46              
ATOM    636  HG1 PRO A  41      55.600  33.350  44.447  1.00  2.46              
ATOM    637  HG2 PRO A  41      56.962  34.333  45.082  1.00  2.46              
ATOM    638  CB  PRO A  41      56.684  34.515  42.952  1.00  2.46              
ATOM    639  HB1 PRO A  41      55.975  34.101  42.236  1.00  2.46              
ATOM    640  HB2 PRO A  41      57.663  34.056  42.822  1.00  2.46              
ATOM    641  CA  PRO A  41      56.749  36.041  42.804  1.00  2.46              
ATOM    642  HA  PRO A  41      57.751  36.392  43.053  1.00  2.46              
ATOM    643  C   PRO A  41      56.383  36.475  41.372  1.00  2.46              
ATOM    644  O   PRO A  41      55.211  36.624  41.025  1.00  2.46              
ATOM    645  N   ALA A  42      57.384  36.563  40.493  1.00  3.45              
ATOM    646  H   ALA A  42      58.326  36.457  40.833  1.00  3.45              
ATOM    647  CA  ALA A  42      57.216  36.843  39.059  1.00  3.45              
ATOM    648  HA  ALA A  42      56.578  37.724  38.964  1.00  3.45              
ATOM    649  CB  ALA A  42      58.599  37.196  38.493  1.00  3.45              
ATOM    650  HB1 ALA A  42      58.502  37.499  37.449  1.00  3.45              
ATOM    651  HB2 ALA A  42      59.030  38.024  39.058  1.00  3.45              
ATOM    652  HB3 ALA A  42      59.260  36.332  38.547  1.00  3.45              
ATOM    653  C   ALA A  42      56.523  35.713  38.248  1.00  3.45              
ATOM    654  O   ALA A  42      56.568  35.694  37.023  1.00  3.45              
ATOM    655  N   THR A  43      55.887  34.750  38.919  1.00  4.61              
ATOM    656  H   THR A  43      55.769  34.877  39.917  1.00  4.61              
ATOM    657  CA  THR A  43      55.093  33.675  38.310  1.00  4.61              
ATOM    658  HA  THR A  43      55.723  33.108  37.625  1.00  4.61              
ATOM    659  CB  THR A  43      54.565  32.722  39.401  1.00  4.61              
ATOM    660  HB  THR A  43      53.794  32.080  38.974  1.00  4.61              
ATOM    661  CG2 THR A  43      55.678  31.842  39.964  1.00  4.61              
ATOM    662 1HG2 THR A  43      55.266  31.193  40.736  1.00  4.61              
ATOM    663 2HG2 THR A  43      56.099  31.222  39.174  1.00  4.61              
ATOM    664 3HG2 THR A  43      56.467  32.454  40.400  1.00  4.61              
ATOM    665  OG1 THR A  43      54.028  33.456  40.479  1.00  4.61              
ATOM    666  HG1 THR A  43      53.289  33.974  40.132  1.00  4.61              
ATOM    667  C   THR A  43      53.934  34.249  37.495  1.00  4.61              
ATOM    668  O   THR A  43      53.698  35.450  37.366  1.00  4.61              
TER
